# Supplementary material for: Himalayan Ficus palmata L. Fruit Extract Showed In Vivo Central and Peripheral Analgesic Activity Involving COX-2 and Mu Opioid Receptors
Source: Plants (Basel). 2021 Aug 16;10(8):1685. doi: 10.3390/plants10081685 (PMC8398767; doi:10.3390/plants10081685)
Supplement: Supplementary file 1 [file plants-10-01685-s001.zip]

Archive with 1 entries (1 files):
- plants-1260712-supplementary.pdf
